# Supplementary material for: An Insight into the Degradation Processes of the Anti-Hypertensive Drug Furosemide
Source: Molecules. 2023 Jan 2;28(1):381. doi: 10.3390/molecules28010381 (PMC9823353; doi:10.3390/molecules28010381)
Supplement: Supplementary file 1 [file molecules-28-00381-s001.zip]

Archive with 1 entries (1 files):
- molecules-2097309-supplementary.pdf
